# Supplementary material for: AI in radiological imaging of soft-tissue and bone tumours: a systematic review evaluating against CLAIM and FUTURE-AI guidelines
Source: eBioMedicine. 2025 Mar 20;114:105642. doi: 10.1016/j.ebiom.2025.105642 (PMC11976239; doi:10.1016/j.ebiom.2025.105642)
Supplement: Appendix 2 [file mmc2.xlsx]

## Sheet: Welcome & References
		WELCOME
			This document contains checklists based on the CLAIM [1] and FUTURE-AI [2] guidelines. These checklists were used to assess the quality of research using AI in the diagnosis and prognosis of soft tissue and bone tumours. A completed checklist, used in the study "AI in radiological imaging of soft-tissue and bone tumours: a systematic review evaluating against CLAIM and FUTURE-AI guidelines" can b…
			The second page in this document (general information) records basic information about each paper and the intial of the reviewer. The third page (FUTURE-AI) gives the checklist based on FUTURE-AI. As well as having a scoring system for each item it is divided into each principle and indiates if an item is "recommended" or "highly-recommended" by the FUTURE-AI guidelines. The fourth page gives the…
			The CLAIM checklist has been adapted from the checklist initially developed by Si et al. [4], which used the original version of CLAIM [5] rather than the updated one. The checklist in this document has adapted the checklist created by Si et al. to reflect the 2024 update of CLAIM [1].
		REFERENCES
			[1] Tejani AS, Klontzas ME, Gatti AA, Mongan JT, Moy L, Park SH, Kahn CE Jr; CLAIM 2024 Update Panel. Checklist for Artificial Intelligence in Medical Imaging (CLAIM): 2024 Update. Radiol Artif Intell. 2024 Jul;6(4):e240300. doi: 10.1148/ryai.240300. PMID: 38809149; PMCID: PMC11304031.
			[2] Lekadir K, Feragen A, Fofanah AJ, et al. FUTURE-AI: International consensus guideline for trustworthy and deployable artificial intelligence in healthcare. arXiv 2024; published online July. DOI:https://doi.org/10.48550/arXiv.2309.12325
			[3] Spaanderman D, Marzetti M, Wan X, Starmans M, Klein S. AI in radiological imaging of soft-tissue and bone tumours: a systematic review evaluating against best-practice guidelines. Github. 2024; published online Aug 21. https://douwe-spaanderman.github.io/AI-STTandBoneTumour-Review
			[4] Si L, Zhong J, Huo J, Xuan K, Zhuang Z, Hu Y, Wang Q, Zhang H, Yao W. Deep learning in knee imaging: a systematic review utilizing a Checklist for Artificial Intelligence in Medical Imaging (CLAIM). European Radiology. 2022 Feb 1:1-9
			[5] Mongan J, Moy L, Kahn CE Jr. Checklist for Artificial Intelligence in Medical Imaging (CLAIM): A Guide for Authors and Reviewers. Radiol Artif Intell. 2020 Mar 25;2(2):e200029. doi: 10.1148/ryai.2020200029. PMID: 33937821; PMCID: PMC8017414.

## Sheet: General information
(sub)Section	Values
Rater
Year
Journal
Type imaging
prognosis / diagnosis	0. Diagnosis 1. Prognosis 2. Both
Which disease?	Soft tissue tumour/ Bone tumour/ GIST
Used publicly available dataset	0. No 1. Yes 2. Both
Retrospective vs prospective	0. Retrospective 1. Prospective
Signle centre vs multi-centre	0. Single-centre 1. Multi-centre
Data available	0. No 1. Upon request 2. Yes
Code Available	0. No 1. Upon request 2. Yes
Methods	0. Not learning 1. Hand crafted features 2. Model-learned features 3. Combined

## Sheet: FUTURE-AI
		Recommendations	Low ML-TRL	High ML-TRL	Description	Scoring criteria
F	1	Define any potential sources of bias from an early stage	++	++	Bias in medical AI is application-specific. At the design phase, the development team should identify possible types and sources of bias for their AI tool. These may include group attributes (e.g. sex, gender, age, ethnicity, socioeconomics, geography), the medical profiles of the individuals (e.g. with comorbidities or disability), as well as human biases (e.g. data labelling, data curation, or …	0) No potential biases were discussed prior to AI development, 0.5) Potential biases in at least 1 group (group attributes, medical profile, human biases) were discussed prior to AI development, 1) Potential biases in all 3 groups were discussed prior to AI development.
	2	Collect data on individuals’ attributes, when possible	+	+	To identify biases and apply measures for increased fairness, relevant attributes of the individuals, such as sex, gender, age, ethnicity, risk factors, comorbidities or disabilities, should be collected. This should be subject to informed consent and approval by ethics committees to ensure an appropriate balance between the benefits for non-discrimination and risks for re-identification.	0) No relevant attributes of the patient were collected; 0.5) At least the two attributes in the list collected; (list :sex OR gender, age, ethnicity, risk factors(as 1 item), comorbidities or disabilities) 1) More than two attributes in the list were collected, OR with other attributes
	3	Evaluate potential biases and bias correction measures	+	++	When possible, i.e. the individuals’ attributes are included in the data, bias detection methods should be applied by using fairness metrics. To correct for any identified biases, mitigation measures should be applied (e.g. data re-sampling, bias-free representations, equalised odds post-processing) and tested to verify their impact on both the tool’s fairness and the model’s accuracy. Importantl…	0) Biases were neither investigated nor corrected for, 0.5) Biases were investigated and reported, 1) Biases were also corrected for by mitigation measures (In case of no biases found, 3 also applies)
U	1	Define intended clinical settings and cross-setting variations	++	++	At the design phase, the development team should specify the clinical settings in which the AI tool will be applied (e.g. primary healthcare centres, hospitals, home care, low vs. high-resource settings, one or multiple countries), and anticipate potential obstacles to universality (e.g. differences in clinical definitions, medical equipment or IT infrastructures across settings).	0) The clinical setting was not reported 0.5) Clinical setting outlined (e.g. primary healthcare centres, hospitals, home care, low vs. high-resource settings, one or multiple countries) 1) Clinical setting outlined and potential obstacles to universality discussed (e.g. differences in clinical definitions, medical equipment or IT infrastructures across settings)
	2	Use community-defined standards (e.g. clinical definitions, technical standards)	+	+	To ensure the quality and interoperability of the AI tool, it should be developed based on existing community-defined standards. These may include clinical definitions, medical ontologies (e.g. SNOMED CT,10 OMOP11), interface standards (e.g. DICOM, FHIR HL7), data annotations, evaluation criteria, and technical standards (e.g. IEEE13 or ISO14).	Are community defined standards used: 0) No 1) Yes
	3	Evaluate using external datasets and/or multiple sites	++	++	To assess generalisability, technical validation of the AI tools should be performed with external datasets that are distinct from those used for training. These may include reference or benchmarking datasets which are representative for the task in question (i.e. approximating the expected real-world variations). Except for AI tools intended for single centres, the clinical evaluation studies sh…	0) This study only used single center data --> no external validation; 0.5) Evaluation was performed using external dataset from one other site (or same source, e.g. public available); 1) Evaluation was performed using external dataset from multiple sites;
	4	Evaluate and demonstrate local clinical validity	+	++	Clinical settings vary in many aspects, such as populations, equipment, clinical workflows, and end-users. Hence to ensure trust at each site, the AI tools should be evaluated for their local clinical validity. In particular, the AI tool should fit the local clinical workflows and perform well on the local populations. If the performance is decreased when evaluated locally, re-calibration of the …	0) local clinical validity has not been discussed, or was not applicable (e.g. AI tool was not deployed outside of research setting/externally) 0.5) local clinical validity has been discussed and evaluated, 1) local clinical validity has been discussed and evaluated and if needed, mitigation strategies have been deployed to deal with this local clinical validity.
T	1	Implement a risk management process throughout the AI lifecycle	+	++	Throughout the AI tool’s lifecycle, the development team should analyse potential risks, assess each risk’s likelihood, effects and risk-benefit balance, define risk mitigation measures, monitor the risks and mitigations continuously, and maintain a risk management file. The risks may include those explicitly covered by the FUTURE-AI guiding principles (e.g. bias, harm), but also application-spec…	0) Risks regarding the AI lifecycle have not been described, 0.5) Risks regarding the AI lifecycle have been described, 1) A risk managment plan has been described in order to circumvent risks during the AI lifecycle.
	2	Provide documentation (e.g. technical, clinical)	++	++	To increase transparency, traceability, and accountability, adequate documentation should be created and maintained for the AI tool, which may include (i) an AI information leaflet to inform citizens and healthcare professionals about the tool’s intended use, risks (e.g. biases) and instructions for use; (ii) a technical document to inform AI developers, health organisations and regulators about …	0) No documentation has been provided, 0.5) Documentation about 1-2 points (see decription) have been provided), 1) Documentation about 3-4 points (see description have been provided)
	3	Define mechanisms for quality control of the AI inputs and outputs	+	++	The AI tool should be developed and deployed with mechanisms for continuous monitoring and quality control of the AI inputs and outputs, such as to identify missing or out-of-range input variables, inconsistent data formats or units, incorrect annotations or data pre-processing, and erroneous or implausible AI outputs. For quality control of the AI decisions, uncertainty estimates should be provi…	0) No monitoring or quality control measures of either inputs or outputs have beenimplemented 0.5) Monitoring or quality control measures have been implemented for either the inputs or outputs 1) Monitoring or quality control measures have been implemnted for both inputs and outputs.
	4	Implement a system for periodic auditing and updating	+	++	The AI tool should be developed and deployed with a configurable system for periodic auditing, which should define site-specific datasets and timelines for periodic evaluations (e.g. every year). The periodic auditing should enable the identification of data or concept drifts, newly occurring biases, performance degradation or changes in the decision making of the end-users. Accordingly, necessar…	0) No discussion of audit or future updating; 0.5) Need of audit or potential updates is discussed; 1) Methods for auditing or updating are discussed.
	5	Implement a logging system for usage recording	+	++	To increase traceability and accountability, an AI logging system should be implemented to trace the user’s main actions in a privacy-preserving manner, specify the data that is accessed and used, record the AI predictions and clinical decisions, and log any encountered issues. Time-series statistics and visualisations should be used to inspect the usage of the AI tool over time.	0) No system has been devised for logging usage of the AI tool; 1) A system has been devised for logging usage of the AI tool
	6	Establish mechanisms for AI governance	+	++	After deployment, the governance of the AI tool should be specified. In particular, the roles of risk management, periodic auditing, maintenance, and supervision should be assigned, such as to IT teams or healthcare administrators. Furthermore, responsibilities for AI-related errors should be clearly specified among clinicians, healthcare centres, AI developers, and manufacturers. Accountability …	0) AI has no governance mechanism (see question for examples), 1) There is at least 1 governance mechanism implemented/described
U	1	Define intended use and user requirements from an early stage	++	++	The AI developers should engage clinical experts, end-users (e.g. patients, physicians) and other relevant stakeholders (e.g. data managers, administrators) from an early stage, to compile information on the AI tool’s intended use and end-user requirements (e.g. human-AI interfaces), as well as on human factors that may impact the usage of the AI tool (e.g. ergonomics, intuitiveness, experience, …	0) Only 1 type of stakeholder (e.g. AI developers/departments) was present for AI development, and no intended use and user requirement was described, 0.5) Only 1 type of stakeholder (e.g. AI developers/departments) was present for AI development, however intended use and end-user requirement was described; OR, multiple stakeholders were present for AI development, no intented use or requirement …
	2	Establish mechanisms for human-AI interactions and oversight	+	++	Based on the user requirements, the AI developers should implement interfaces to enable end- users to effectively utilise the AI model, annotate the input data in a standardised manner, and verify the AI inputs and results. Given the high-stakes nature of medical AI, human oversight is essential and increasingly required by policy makers and regulators. Human-in-the-loop mechanisms should be desi…	0) The AI tool has no human oversight, 1) The AI tool provides at least one interface or human-in-the-loop mechanism to involve human oversight
	3	Provide training materials and activities (e.g. tutorials, hands-on sessions)	+	++	To facilitate best usage of the AI tool, minimise errors and harm, and increase AI literacy, the developers should provide training materials (e.g. tutorials, manuals, examples) in accessible language and/or training activities (e.g. hands-on sessions), taking into account the diversity of end-users (e.g. clinical specialists, nurses, technicians, citizens or administrators).	Has any training material been provided: 0) No 1) Yes
	4	Evaluate user experience and acceptance with independent end-users	+	++	To facilitate adoption, the usability of the AI tool should be evaluated in the real world with representative and diverse end-users (e.g. with respect to sex, gender, age, clinical role, digital proficiency, (dis)ability). The usability tests should gather evidence on the user’s satisfaction, performance and productivity. These tests should also verify whether the AI tool impacts the behaviour a…	0) The AI tool was not evaluated for user experience, 0.5) The AI tool was evaluated for user experience by 1 user 1) The AI tool was evaluated for user experience by multiple independent end-users.
	5	Evaluate clinical utility and safety (e.g. effectiveness, harm, cost-benefit)	+	++	The AI tool should be evaluated for its clinical utility and safety. The clinical evaluations of the AI tool should show benefits for the clinician (e.g. increased productivity, improved care), for the patient (e.g. earlier diagnosis, better outcomes), and/or for the healthcare organisation (e.g. reduced costs, optimised workflows), when compared to the current standard of care. Additionally, it …	0) The AI tool was not evaluated for clinical utility and safety. 0.5) The AI tool was evaluated for clinical utility and safety. 1) The AI tool was evaluated for clinical utility and safety in a Randomized Control Trial (RCT).
R	1	Define sources of data variation from an early stage	++	++	At the design phase, an inventory should be made of the application-specific sources of variation that may impact the AI tool’s robustness in the real world. These may include differences in equipment, technical fault of a machine, data heterogeneities during data acquisition or annotation, and/or adversarial attacks.	0) Data acquisiton and possible variation of the data source to the real world has not been discussed, 0.5) Data acquisiton and possible variation of the data source to the real world has been discussed, 1) Extensive reporting, including reference to the literature and other primary sources, about how the data may vary (or does not vary) to the real world data
	2	Train with representative real-world data	++	++	Clinicians, citizens and other stakeholders are more likely to trust the AI tool if it is trained on data that adequately represents the variations encountered in real-world clinical practice. Hence, the training datasets should be carefully selected, analysed and enriched according to the sources of variation identified at the design phase (see Robustness 1).	0) The representative of the training data to the real-world data was not evaluated; 0.5) The representative of the training data to the real-world data was evaluated; 1) The representative of the training data to the real-world data was evaluated and enriched accordingly; Note "real world data" has to be data taken from a cinical setting
	3	Evaluate and optimise robustness against real-world variations	++	++	Evaluation studies should be implemented to evaluate the AI tool’s robustness (including stress tests and repeatability tests), by considering all potential sources of variation (see Robustness 1), such as data-, equipment-, clinician-, patient- and centre-related variations. Depending on the results, mitigation measures should be implemented to optimise the robustness of the AI model, such as re…	0) The AI tool has not been evaluated against real-world data (test data), 0.5) The AI tool has been evaluated against real-world data (test data), 1) The AI tool has been evaluated against real-world data (test data) and the AI tool's robustness has been optimized (if applicable) using mitigation methods.
E	1	Define the need and requirements for explainability with end-users	++	++	At the design phase, it should be established if explainability is required for the AI tool. In this case, the specific requirements for explainability should be defined with representative experts and end-users, including (i) the goal of the explanations (e.g. global description of the model’s behaviour vs. local explanation of each AI decision), (ii) the most suitable approach for AI explainabi…	0) Explainibility has not been defined at the design phase, 0.5) At least one of the following areas is discussed: (i) the goal of the explanations (e.g. global description of the model’s behaviour vs. local explanation of each AI decision), (ii) the most suitable approach for AI explainability and (iii) the potential limitations to anticipate and monitor (e.g. over-reliance of the end-users on t…
	2	Evaluate explainability with end-users (e.g. correctness, impact on users)	+	+	The explainable AI methods should be evaluated, first quantitatively by using in silico methods to assess the correctness of the explanations, then qualitatively with end-users to assess their impact on user satisfaction, confidence and clinical performance. The evaluations should also identify any limitations of the AI explanations (e.g. they are clinically incoherent or sensitive to noise or ad…	0) Explainability has not been defined or not evaluated with end-users, 0.5) Explainability has been evaluated in silico OR with end users involved in the development 1) Explainability has been evaluated with end-users not involved in the development (e.g. clinical users - radiologists/clinicians, radiographers etc...)
General	1	Engage inter-disciplinary stakeholders throughout the AI lifecycle	++	++	Throughout the AI tool’s lifecycle, the AI developers should continuously engage with inter-disciplinary stakeholders, such as healthcare professionals, citizens, patient representatives, expert ethicists, data managers and legal experts. This interaction will facilitate the understanding and anticipation of the needs, obstacles and pathways towards acceptance and adoption.	Was a multi-disciplinary team involved in AI development (more than 1 department) 0) No 1) Yes
	2	Implement measures for data privacy and security	++	++	Adequate measures to ensure data privacy and security should be put in place throughout the AI lifecycle. These may include privacy-enhancing techniques (e.g. differential privacy, encryption), data protection impact assessment and appropriate data governance after deployment (e.g. logging system for data access, see Traceability 5). If de-identification is implemented (e.g. pseudonymisation, k-a…	Has data privacy and security been discussed (e.g. data anonymization, clearance from medical ethical committee, (waived) informed consent)? 0) No 1) Yes
	3	Implement measures to address identified AI risks	++	++	At the development stage, the development team should define an AI modelling plan that is aligned with the application-specific requirements. After implementing and testing a baseline AI model, the AI modelling plan should include mitigation measures to address the challenges and risks identified at the design stage (see Fairness 1 to Explainability 1). These may include measures to enhance robus…	0) No mitigation measures to address challenges and risks identified at the design stage have been reported. 0.5) One mitigation measure (1 of F3, R2 or R3) to either enhance robusteness to real-world variation or ensure generalisability across settings or to correct for biases across subgroups has been taken. 1) Two or more mitigation measures (F3, R2, R3) to enhance robusteness to real-world va…
	4	Define adequate evaluation plan (e.g. datasets, metrics, reference methods)	++	++	To increase trust and adoption, an appropriate evaluation plan should be defined (including test data, metrics and reference methods). First, adequate test data should be selected for assessing each dimension of trustworthy AI. In particular, the test data should be well separated from the training to prevent data leakage. Furthermore, adequate evaluation metrics should be carefully selected, tak…	0) Evaluation was not conducted using standardized and best practices, 0.5) A seperate test set was used to evaluate the AI tool and reported on using appropriate evaluation metrics (e.g. sensitivity and specificity) 1) The AI tool was compared to current standard practice (i.e. evaluation metrics on test set should be compared to same metrics for current clinical tests - so for example how did i…
	5	Identify and comply with applicable AI regulatory requirements	+	++	The development team should identify the applicable AI regulations depending on the relevant jurisdictions. This should be done at an early stage to anticipate regulatory obligations based on the medical AI tool’s intended classification and risks.	Have AI regulatory requirements been identified? 0) No 1) Yes
	6	Investigate and address ethical issues	+	++	In addition to the well-known ethical issues that arise in medical AI (e.g. privacy, transparency, equity, autonomy), AI developers, domain specialists and professional ethicists should identify, discuss and address all application-specific ethical, social and societal issues as an integral part of the development and deployment of the AI too.	Have ethical issues been investigated? 0) No 1) Yes
	7	Investigate and address social and societal issues	+	+	Social and societal implications should be considered and addressed when developing the AI tool, to ensure a positive impact on citizens and society. Relevant issues include the impact of the AI tool on the working conditions and power relations, on the new skills (or deskilling) of the healthcare professionals and citizens, and on future interactions between citizens, health professionals and so…	Have social and societal implications been investigated? 0) No 1) Yes

## Sheet: CLAIM
(sub)section	CLAIM item #	Criterion	Explanation	Values
Title or Abstract	1	The study identifies the AI methodology, or specifies the category of technology used (eg. deep learning).	Specify the AI techniques used in the study—such as “vision transformers” or “deep learning”—in the article’s title and/or abstract; use judgment regarding the level of specificity.	0. Not specified 1. Specified
Abstract	2	Summary of study design, methods, results, and conclusions	The abstract should present a succinct structured summary of the study’s design, methods, results, and conclusions. Include relevant detail about the study population, such as data source and use of publicly available datasets, number of patients or examinations, number of studies per data source, modalities and relevant series or sequences. Provide information about data partitions and level of …	0. Not included 1. Included
Introduction	3	Scientific and/or clinical background, including the intended use and role of the AI approach	Considered as complete if at least a simple sentence was provided to introduce the medical context and rationale for developing/validating the model: The current practice should be explicitly mentioned. (1) Describe the study’s rationale, goals, and anticipated impact. (2) resent a focused summary of the pertinent literature to describe current practice and highlight how the investigation changes…	0. Not provided 1. Provided
	4a	Study aims and objectives	Define clearly the clinical or scientific question to be answered; avoid vague statements or descriptions of a process. Limit the chance of post hoc data dredging by specifying the study’s hypothesis a priori. The study’s hypothesis and objectives should guide appropriate statistical analyses, sample size calculations, and whether the hypothesis will be supported or not.	0. Not provided 1. Provided
	4b	Study hypothesis		0. Not provided 1. Provided
Methods
Study Design	5	Prospective or retrospective study	Indicate if the study is retrospective or prospective. Evaluate predictive models in a prospective setting, if possible.	0. Not documented 1. Documented
	6	Study goal	Considered as complete if at least a simple sentence was provided involving one of the points below: (1) Define the study’s goal, such as model creation, exploratory study, feasibility study, or noninferiority trial. For classification systems, state the intended use, such as diagnosis, screening, staging, monitoring, surveillance, prediction, or prognosis. (2) Describe the type of predictive mod…	0. Not documented 1. Documented
Data	7a	Data source	State the source(s) of data including publicly available datasets and/or synthetic images; provide links to data sources and/or images, if available. Describe how well the data align with the intended use and target population of the model. Provide links to data sources and/or images, if available. Authors are strongly encouraged to deposit data and/or software used for modeling or data analysis …	0: Not documented 1: Documented
	7b	Data collection institutions		0. Not documented 1. Documented
	7c	Institutional review board approval		0. Not documented 1. Documented
	7d	Participant consent		0. Not documented 1. Documented
	8	Inclusion and exclusion criteria	Specify inclusion and exclusion criteria, such as location, dates, patient-care setting, demographics (eg, age, sex, race), pertinent follow-up, and results from prior tests. Define how, where, and when potentially eligible participants or studies were identified. Indicate whether a consecutive, random, or convenience series was selected.	0. Not provided 1. Provided
	9a	Data pre-processing steps with details	Describe preprocessing steps to allow other investigators to reproduce them. Specify the use of normalization, resampling of image size, change in bit depth, and/or adjustment of window/level settings. If applicable, state whether the data have been rescaled, threshold-limited (“binarized”), and/or standardized. Specify processes used to address regional formatting, manual input, inconsistent dat…	0. Not provided 1. Provided
	9b	Normalization / resampling in preprocessing		0. Not documented 1. Documented
	9c	Whether data have been rescaled, threshold-limited (“binarized”), and/or standardized		0. Not documented 1. Documented
	9d	Specify how the following issues were handled: regional format, manual input, inconsistent data, missing data, wrong data types, file manipulations, and missing anonymization.		0. Not documented 1. Documented
	9e	Define any criteria to remove outliers		0. Not documented 1. Documented
	9f	Specify the libraries, software (including manufacturer name and location), and version numbers, and all option and configuration settings employed.		0. Not documented 1. Documented
	10	Selection of data subsets	State whether investigators selected subsets of raw extracted data during preprocessing. For example, describe whether investigators selected a subset of the images, cropped portions of images, or extracted segments of a report. If this process is automated, describe the tools and parameters used. If performed manually, describe the training of the personnel and criteria used in their instruction…	0. Not documented 1. Documented
	11	De-identification methods	Describe the methods used to de-identify data and how protected health information has been removed to meet U.S. (HIPAA), EU (AI Act, EU Health Data Space, GDPR), or other relevant regulations	0. Not defined 1. Defined
	12	How missing data were handled	Clearly describe how missing data were handled. For example, describe processes to replace them with approximate, predicted, or proxy values. Discuss biases that imputed data may introduce.	0. Not defined 1. Defined
	13	Image acquisition protocol	Describe the image acquisition protocol, such as manufacturer, MRI sequence, ultrasoundfrequency, maximum CT energy, tube current, slice thickness,scan range, and scan resolution; include all relevant parametersto enable reproducibility of the stated methods.	0. Not defined 1. Defined
Ground Truth	14	Definition of method(s) used to obtain reference standard	Include a clear, detailed description of methods used to obtain the reference standard; readers should be able to replicate the reference standard based on this description. Include specific, standard guidelines provided to all annotators. Avoid vague descriptions, such as “white matter lesion burden,” and use precise definitions, such as “lesion location (periventricular, juxtacortical, infraten…	0. Not defined 1. Defined
	15	Rationale for choosing the reference standard	Describe the rationale for choice of the reference standard versus any alternatives. Include information on potential errors, biases, and limitations of that reference standard.	0. Not documented 1. Documented
	16	Source of reference standard annotations	Considered as complete if all points below were provided: (1) Specify the source of reference standard annotations, citing relevant literature if annotations from existing data resources are used (2)Specify the number of human annotators and their qualifications (eg, level of expertise, subspecialty training). (3) Describe the instructions and training given to annotators; include training materi…	0. Not documented 1. Documented
	17	Annotation of test set	Detail the steps taken to annotate the test set with sufficient detail so that another investigator could replicate the annotation. Include any standard instructions provided to annotators for a given task. Specify software used for manual annotation, including the version number. Describe if and how imaging labels were extracted from imaging reports or electronic health records using natural lan…	0. Not documented 1. Documented
	18	Measurement of inter- and intrarater variability of features described by annotators	Describe the methods to measure inter- and intra- rater variability, and any steps taken to reduce or mitigate this variability and/or resolve discrepancies between annotators.	0. Not documented 1. Documented
Data Partitions	19	How data were assigned to partitions; specify proportions	Specify how data were partitioned for training, model optimization (often termed “tuning” or “validation”), and testing. Indicate the proportion of data in each partition (eg, 80/10/10) and justify that selection. Indicate if there are any systematic differences between the data in each partition, and if so, why and how potential class imbalance was addressed. If using openly available data, use …	0. Not documented 1. Documented
	20	Level at which partitions are disjoint	Describe the level at which the partitions are disjoint (eg, patient-, series-, image-level). Sets of medical images generally should be disjoint at the patient level or higher so that images of the same patient do not appear in each partition.	0. Not documented 1. Documented
Testing Data	21	Intended sample size	Describe the size of the testing set and how it was determined. Use traditional power calculation methods, if applicable, to estimate the required sample size. For classification problems, in cases where there is no algorithm-specific sample size estimation method available, sample size can be estimated for a given area under the curve and confidence interval width	0. Not documented 1. Documented
Model	22	Detailed description of model	If novel model architecture is used, provide a complete and detailed structure of the model, including inputs, outputs, and all intermediate layers, in sufficient detail that another investigator could exactly reconstruct the network. For neural network models, include all details of pooling, normalization, regularization, and activation in the layer descriptions. Model inputs must match the form…	0. Not documented 1. Documented
	23	Software libraries, frameworks, and packages	Specify the names and version numbers of all software libraries, frameworks, and packages. A detailed hardware description may be helpful, especially if computational performance benchmarking is a focus of the work.	0. Not documented 1. Documented
	24	Initialization of model parameters	Indicate how the parameters of the model were initialized. Describe the distribution from which random values were drawn for randomly initialized parameters. Specify the source of the starting weights if transfer learning is employed to initialize parameters. When there is a combination of random initialization and transfer learning, make it clear which portions of the model were initialized with…	0. Not documented 1. Documented
Training	25	Details of training approach	Describe the training procedures and hyperparameters in sufficient detail to enable another investigator to replicate the experiment. To fully document training, a manuscript should: (a) describe how training data were augmented (eg, types and ranges of transformations for images), (b) state how convergence of training of each model was monitored and what the criteria for stopping training were, …	0. Not documented 1. Documented
	26	Method of selecting the final model	Describe the method and metrics used to select the best-performing model among all the models trained for evaluation against the held-out test set. If more than one model was selected, justify why this was appropriate.	0. Not documented 1. Documented
	27	Ensembling techniques	If the final algorithm involves an ensemble of models, describe each model comprising the ensemble in complete detail in accordance with the preceding recommendations. Indicate how the outputs of the component models are weighted and/or combined.	0. Not documented 1. Documented
Evaluation	28	Metrics of model performance	Describe the metrics used to assess the model’s performance and indicate how they address the performance characteristics most important to the clinical or scientific problem. Compare the presented model to previously published models.	0. Not documented 1. Documented
	29	Statistical measures of significance and uncertainty	Considered as complete if all points below were provided: (1) Indicate the uncertainty of the performance metrics’ values, such as with standard deviation and/or confidence intervals. (2) Compute appropriate tests of statistical significance to compare metrics. (3) Specify the statistical software, including version.	0. Not documented 1. Documented
	30	Robustness or sensitivity analysis	Analyze the robustness or sensitivity of the model to various assumptions or initial conditions.	0. Not documented 1. Documented
	31	Methods for explainability or interpretability	If applied, describe the methods that allow one to explain or interpret the model’s results and provide the parameters used to generate them. Describe how any such methods were validated in the current study.	0. Not documented / NA 1. Documented
	32	Evaluation on internal data	Document and describe evaluation performed on internal data. If there are systematic differences in the structure of annotations or data between the training set and the internal test set, explain the differences, and describe the approach taken to accommodate the differences. Document whether there is consistency in performance on the training and internal test sets.	0. Not described 1. Employed internal test data
	33	Testing on external data	Describe the external data used to evaluate the completed algorithm. If no external testing is performed, note and justify this limitation. If there are differences in structure of annotations or data between the training set and the external testing set, explain the differences, and describe the approach taken to accommodate the differences.	0. Not described 1. Employed external test data
	34	Clinical trial registration	If applicable, comply with the clinical trial registration statement from the International Committee of Medical Journal Editors (ICMJE). ICMJE recommends that all medical journal editors require registration of clinical trials in a public trials registry at or before the time of first patient enrollment as a condition of consideration for publication. Registration of the study protocol in a clin…	0. Not documented 1. Documented
Results
Data	35	Flow of participants or cases, using a diagram to indicate inclusion and exclusion	Document the numbers of patients, examinations, or images included and excluded based on each of the study’s inclusion and exclusion criteria. Include a flowchart or alternative diagram to show selection of the initial patient population and those excluded for any reason.	0. Not documented 1. Documented
	36	Demographic and clinical characteristics of cases in each partition	Specify the demographic and clinical characteristics of cases in each partition and dataset. Identify sources of potential bias that may originate from differences in demographic or clinical characteristics, such as sex distribution, underrepresented racial or ethnic groups, phenotypic variations, or differences in treatment.	0. Not documented 1. Documented
Model Performance	37	Performance metrics and measures of statistical uncertainty	Considered as complete if at least two points below were provided: (1) Report the final model’s performance on the test partition. (2) Benchmark the performance of the AI model against current standards, such as histopathologic identification of disease or a panel of medical experts with an explicit method to resolve disagreements. (3) State the performance metrics on all data partitions and data…	0. Not documented 1. Documented
	38	Estimates of diagnostic accuracy and their precision	Considered as complete if at least three points below were provided: For classification tasks, (1) include estimates of diagnostic accuracy and their precision, such as 95% confidence intervals. (2) Apply appropriate methodology such as receiver operating characteristic analysis and/or calibration curves. When the direct calculation of confidence intervals is not possible, report non-parametric e…	0. Not documented 1. Documented
	39	Failure analysis of incorrectly classified cases	Considered as complete if at least one points below were provided: Provide information to help understand incorrect results. (1) If the task entails classification into two or more categories, provide a confusion matrix that shows tallies for predicted versus actual categories. (2) Consider presenting examples of incorrectly classified cases to help readers better understand the strengths and lim…	0. Not documented 1. Documented
Discussion	40	Study limitations	Identify the study’s limitations, including those involving the study’s methods, materials, biases, statistical uncertainty, unexpected results, and generalizability. This discussion should follow succinct summarization of the results with appropriate context and explanation of how the current work advances our knowledge and the state of the art.	0. Not discussed 1. Discussed
	41	Implications for practice, including the intended use and/or clinical role	Considered as complete if at least three points below were provided: (1) Describe the implications for practice, including the intended use and possible clinical role of the AI model. (2) Describe the key impact the work may have on the field. (3) Envision the next steps that one might take to build upon the results. (4) Discuss any issues that would impede successful translation of the model int…	0. Not discussed 1. Discussed
Other information	42	Provide a reference to the full study protocol or to additional technical details	State where readers can access the full study protocol or additional technical details if this description exceeds the journal’s word limit. For clinical trials, include reference to the study protocol text referenced in item 34. For experimental or preclinical studies, include reference to details of the AI methodology, if not fully documented in the manuscript or supplemental material. This inf…	0. Not access to the full study protocol 1. Provided access to the full study protocol
	43	Statement about the availability of software, trained model, and/or data	State where the reader can access the software, model, and/or data associated with the study, includingconditions under which these resources can be accessed. Describe the algorithms and software in sufficient detail to allowreplication of the study. Authors should deposit all computercode used for modeling and/or data analysis into a publiclyaccessible repository.	0. Not discussed 1. Discussed
	44	Sources of funding and other support; role of funders	Specify the sources of funding and other support and the exact role of the funders in performing the study. Indicate whether the authors had independence in each phase of the study.	0. Not documented 1. Documented
